# Supplementary material for: Prolonged 3.5 GHz and 24 GHz RF-EMF Exposure Alters Testicular Immune Balance, Apoptotic Gene Expression, and Sperm Function in Rats
Source: Biomedicines. 2025 Oct 11;13(10):2471. doi: 10.3390/biomedicines13102471 (PMC12562081; doi:10.3390/biomedicines13102471)
Supplement: Supplementary file 1 [file biomedicines-13-02471-s001.zip]

Archive with 1 entries (1 files):
- biomedicines-3898437-supplementary.pdf
